# Supplementary material for: AftD functions as an α1 → 5 arabinofuranosyltransferase involved in the biosynthesis of the mycobacterial cell wall core
Source: Cell Surf. 2017 Dec 1;1:2–14. doi: 10.1016/j.tcsw.2017.10.001 (PMC6034362; doi:10.1016/j.tcsw.2017.10.001)
Supplement: Supplementary data 2 [file mmc2.xml]

<?xml version="1.0" encoding="UTF-8" standalone="no"?><data:data><datasets><author>g.besra@bham.ac.uk</author><type>0</type><dataset><value>1</value><reason>Data will be made available on request</reason><comments/></dataset></datasets></data:data>
